# Supplementary material for: C1QL1/CTRP14 Is Largely Dispensable for Atherosclerosis Formation in Apolipoprotein-E-Deficient Mice
Source: J Cardiovasc Dev Dis. 2022 Oct 6;9(10):341. doi: 10.3390/jcdd9100341 (PMC9604636; doi:10.3390/jcdd9100341)
Supplement: Supplementary file 1 [file jcdd-09-00341-s001.zip]

Archive with 2 entries (2 files):
- Table S1 Primers used for real-time RT-PCR.pdf
- Table S2 The differentially expressed genes of aortas.pdf
